# Supplementary material for: Influence of Sub-Inhibitory Concentrations of Sanitizers and Oxacillin on the Resistance of Methicillin-Resistant Staphylococcus spp
Source: Vet Sci. 2025 Oct 11;12(10):979. doi: 10.3390/vetsci12100979 (PMC12567888; doi:10.3390/vetsci12100979)
Supplement: Supplementary file 1 [file vetsci-12-00979-s001.zip]

Archive with 1 entries (1 files):
- vetsci-3861781-supplementary.pdf
